# Supplementary material for: Selecting Suitable Nitrogen Offset Strategies In Tropical And Subtropical Regions Globally With Implications To The Great Barrier Reef, Australia
Source: Environ Manage. 2026 Apr 30;76(6):182. doi: 10.1007/s00267-026-02466-5 (PMC13132924; doi:10.1007/s00267-026-02466-5)
Supplement: Supplementary file 1 — Supplementary information [file 267_2026_2466_MOESM1_ESM.xlsx]

## Sheet: Sheet1
Table S1, SUPPLEMENTARY INFORMATION. Correa et al. 2026. SELECTING SUITABLE NITROGEN OFFSET STRATEGIES IN TROPICAL AND SUBTROPICAL REGIONS GLOBALLY WITH IMPLICATIONS TO THE GREAT BARRIER REEF, AUSTRALIA
General offset type	Specific offset type	Detailed offset type	Country	Location	Climate	Performance metric	Experimental approach	Description of experimental approach	Measured pollutant (DIN/TN/TKN)	Measured pollutant	Measured pollutant as dominant inflow DIN form	Measurement metric	Units	Main results	Average values	Minimum values	Maximum values	Values notes	Hedges' g effect size	Hedges' g effect size notes	Source
Conservation of native ecosystems	Conservation of native ecosystems based on existing wetlands	Conservation of native ecosystems based on existing wetlands – Estuaries	Vietnam	Saigon River estuary	Tropical	Effectiveness	Calculations based on measurements in non-controlled conditions	Calculation of NH4+ removal by applying a one-dimensional biogeochemical estuarine model (C-GEM) in the Saigon River estuary, in proximity to Ho Chi Minh wastewater disposal between 2014 and 2017	DIN	NH4+	Yes	Pollutant removal	%	Removal of NH4+ occurs in the urban section of the Saigon River estuary (18%)	18					Excluded as does not show inflow and/or outflow raw values	Nguyen et al. 2021
Conservation of native ecosystems	Conservation of native ecosystems based on existing wetlands	Conservation of native ecosystems based on existing wetlands – Lakes/reservoirs	Global	Lakes around the world	Tropical, subtropical, and temperate	Effectiveness	Calculations based on measurements in non-controlled conditions	Review of studies (meta-analysis) on the role of macrophytes in removing TN in lakes, calculating the mean Hedges' g effect size and 95% confidence intervals	TN	TN	NA	Effect size	NA	Macrophytes were able to remove TN across different latitudes		-4.4	161.5	Effect sizes from supplementary table in manuscript, based on tropical and subtropical studies		Excluded as does not show inflow and/or outflow raw values	Song et al. 2019
Conservation of native ecosystems	Conservation of native ecosystems based on existing wetlands	Conservation of native ecosystems based on existing wetlands – Lakes/reservoirs	Mexico	Morelia	Subtropical	Effectiveness	Calculations based on measurements in non-controlled conditions	Calculation of nitrogen removal in the Cointzio reservoir under natural conditions in 2009	DIN	NH4+	No	Pollutant removal	%	Removal of NH4+ (inflow: 5.1 Mg year-1, outflow: 4.9 Mg year-1) calculated at 3.9%	3.9			Calculated removal of pollutant: (inflow loads minus outflow loads)/inflow loads*100		Excluded as is not the main form of DIN	Nemery et al. 2016
Conservation of native ecosystems	Conservation of native ecosystems based on existing wetlands	Conservation of native ecosystems based on existing wetlands – Lakes/reservoirs	Mexico	Morelia	Subtropical	Effectiveness	Calculations based on measurements in non-controlled conditions	Calculation of nitrogen removal in the Cointzio reservoir under natural conditions in 2009	DIN	NO3-	Yes	Pollutant removal	%	Removal of NO3- (inflow: 61 Mg year-1, outflow: 39 Mg year-1) calculated at 36.1%	36.1			Calculated removal of pollutant: (inflow loads minus outflow loads)/inflow loads*100	0.488724	Samples were collected on a weekly basis for 2009 (52 weeks). SD calculated from 95% confidence intervals	Nemery et al. 2016
Conservation of native ecosystems	Conservation of native ecosystems based on existing wetlands	Conservation of native ecosystems based on existing wetlands – Lakes/reservoirs	Mexico	Morelia	Subtropical	Effectiveness	Calculations based on measurements in non-controlled conditions	Calculation of nitrogen removal in the Cointzio reservoir under natural conditions in 2009	TN	TN	NA	Pollutant removal	%	Removal of TN (inflow: 98 Mg year-1, outflow: 53 Mg year-1) calculated at 45.9%	45.9			Calculated removal of pollutant: (inflow loads minus outflow loads)/inflow loads*100	0.925544	Samples were collected on a weekly basis for 2009 (52 weeks). SD calculated from 95% confidence intervals	Nemery et al. 2016
Conservation of native ecosystems	Conservation of native ecosystems based on existing wetlands	Conservation of native ecosystems based on existing wetlands – Riverine wetlands	Australia	Kyambul Lagoon wetland	Tropical	Effectiveness	Calculations based on measurements in non-controlled conditions	Calculation of nitrogen removal in a naturally occurring tropical riverine wetland during three years between 2007 and 2009	DIN	NH3	No	Pollutant removal	%	Removal of NH3 calculated from inflow (71.0 µg L-1) and outflow values (51.60 µg l-1) calculated at 27.3%	27.3			Calculated removal of pollutant: (inflow concentration minus outflow concentration)/inflow concentration*100		Excluded as is not the main form of DIN	McJannet et al. 2012
Conservation of native ecosystems	Conservation of native ecosystems based on existing wetlands	Conservation of native ecosystems based on existing wetlands – Riverine wetlands	Australia	Kyambul Lagoon wetland	Tropical	Effectiveness	Calculations based on measurements in non-controlled conditions	Calculation of nitrogen removal in a naturally occurring tropical riverine wetland during three years between 2007 and 2009	DIN	NOx	Yes	Pollutant removal	%	No removal of NOx calculated from inflow (376 µg L-1) and outflow values (417 µg l-1), calculated at -10.9%	-10.9			Calculated removal of pollutant: (inflow concentration minus outflow concentration)/inflow concentration*100	-0.0824044	Mean and SD from supplementary information	McJannet et al. 2012
Conservation of native ecosystems	Conservation of native ecosystems based on existing wetlands	Conservation of native ecosystems based on existing wetlands – Riverine wetlands	Australia	Kyambul Lagoon wetland	Tropical	Effectiveness	Calculations based on measurements in non-controlled conditions	Calculation of nitrogen removal in a naturally occurring tropical riverine wetland during three years between 2007 and 2009	TN	TN	NA	Pollutant removal	%	No removal of TN calculated from inflow (1194 µg L-1) and outflow values (1332 µg l-1), calculated at -11.5%	-11.5			Calculated removal of pollutant: (inflow concentration minus outflow concentration)/inflow concentration*100	-0.181321	Mean and SD from supplementary information	McJannet et al. 2012
Conservation of native ecosystems	Conservation of native ecosystems based on existing wetlands	Conservation of native ecosystems based on existing wetlands – Riverine wetlands	Costa Rica	Wetland “La Reserva”	Tropical	Effectiveness	Calculations based on measurements in non-controlled conditions	Calculation of potential nitrogen removal based on monitoring sites with a distributed network of automatic field devices. The potential pollutant removal efficiency was calculated as a function of hydraulic loading rate by coupling dynamic wetland characteristics (daily area and flow rate) with specific pollutant characteristics between 2008 and 2009	TN	TN	NA	Pollutant removal	%	Average removal of TN ranged (51.1 to 98.5% )		51.1	98.5			Excluded as does not show inflow and/or outflow raw values	Kaplan et al. 2011
Conservation of native ecosystems	Conservation of native ecosystems based on existing wetlands	Conservation of native ecosystems based on existing wetlands – Riverine wetlands	India	Thane creek system	Tropical	Effectiveness	Calculations based on measurements in non-controlled conditions	Calculation of nitrogen removal in tropical creeks adjacent to megacities at eight locations covering 35 km2 between 2017 and 2019	DIN	DIN	NA	Pollutant removal	%	Nearshore removal of DIN (as much as 10%)			10			Excluded as does not show inflow and/or outflow raw values	Pradhan et al. 2021
Conservation of native ecosystems	Conservation of native ecosystems based on existing wetlands	Conservation of native ecosystems based on existing wetlands – Riverine wetlands	Uganda	Masaka	Tropical	Effectiveness	Calculations based on measurements in non-controlled conditions	Calculation of nitrogen removal in naturally occurring wetlands as buffers to WWTPs during 11 months between 2012 and 2013. Inflow as "confluence" and outflow as "downstream"	DIN	NH4+	Yes	Pollutant removal	%	Removal of NH4+ was highest downstream (82%), followed by wetland 2 (36%) and wetland 1 (19%)		19	82		3.67382	SD was calculated from SEM	Bateganya et al. 2015
Conservation of native ecosystems	Conservation of native ecosystems based on existing wetlands	Conservation of native ecosystems based on existing wetlands – Riverine wetlands	Uganda	Masaka	Tropical	Effectiveness	Calculations based on measurements in non-controlled conditions	Calculation of nitrogen removal in naturally occurring wetlands as buffers to WWTPs during 11 months between 2012 and 2013. Inflow as "confluence" and outflow as "downstream"	TN	TN	NA	Pollutant removal	%	Removal of TN was highest downstream (74%), followed by wetland 2 (37%) and wetland 1 (13%)		13	74		4.99783	SD was calculated from SEM	Bateganya et al. 2015
Construction of non-biological remediation systems	Construction of non-biological remediation systems based on adsorbents	Construction of non-biological remediation systems based on adsorbents – Various	Brazil	Joanes River basin	Tropical	Efficacy	Calculations based on measurements in controlled conditions	Calculation of nitrogen removal using three adsorbents (bituminous coal and pumice stone, coconut coal and volcanic zeolite, and the volcanic zeolite and pumice stone) using water from the Joanes River basin reservoirs. Measurements during 23 hours	DIN	NH3	Yes	Pollutant removal	%	Removal of NH3 was higher by using the bituminous coal and pumice stone (35%), followed by the coconut coal and volcanic zeolite (20%) and the volcanic zeolite and pumice stone (19%)		19	35			Excluded as does not show inflow and/or outflow raw values	Neto el al. 2020
Construction of non-biological remediation systems	Construction of non-biological remediation systems based on adsorbents	Construction of non-biological remediation systems based on adsorbents – Various	Brazil	Joanes River basin	Tropical	Efficacy	Calculations based on measurements in controlled conditions	Calculation of nitrogen removal using three adsorbents (bituminous coal and pumice stone, coconut coal and volcanic zeolite, and the volcanic zeolite and pumice stone) using water from the Joanes River basin reservoirs. Measurements during 23 hours	DIN	NO3-	No	Pollutant removal	%	Removal of NO3- was higher by using the bituminous coal and pumice stone (70%), followed by the volcanic zeolite and pumice stone (60%) and the coconut coal and volcanic zeolite (45%)		45	70			Excluded as does not show inflow and/or outflow raw values	Neto el al. 2020
Construction of other bioremediation systems	Construction of other bioremediation systems based on bioreactors	Construction of bioreactor systems – Denitrifying bioreactors	Australia	Catchments in the wet and dry tropics	Tropical	Effectiveness	Calculations based on measurements in non-controlled conditions	Calculation of nitrogen removal rate by constructed denitrifying bioreactors from sugarcane crops (denitrification beds and one wall)	DIN	NO3-	Yes	Pollutant removal rate	g m-3 day-1	NO3- removal rates varied among beds (from 2.5 to 7.1)		2.5	7.1			Excluded as does not show inflow and/or outflow raw values	Manca et al. 2021
Construction of other bioremediation systems	Construction of other bioremediation systems based on bioreactors	Construction of bioreactor systems – Denitrifying bioreactors	Thailand	Bangkok	Tropical	Efficacy	Calculations based on measurements in controlled conditions	Calculations of nitrogen removal in an inclined-tube/biofilm-membrane bioreactor (IT/BF-MBR) for treating wastewater and comparing sludge recirculation and retention treatments during 40 to 80 days	TN	TN	NA	Pollutant removal	%	Highest TN removal was achieved by using a sludge recirculation "pattern 2" (96.4%)			96.4			Excluded as does not show inflow and/or outflow raw values	Ratanatamskul & Katasomboon 2017
Construction of other bioremediation systems	Construction of other bioremediation systems based on bioreactors	Construction of bioreactor systems – Denitrifying bioreactors	USA	Chesapeake Bay catchment	Subtropical	Effectiveness	Calculations based on measurements in non-controlled conditions	Calculations of NO3- removal by three denitrifying bioreactors (woodchip bioreactors) to treat agricultural drainage water during 2013 and 2014	DIN	NO3-	Yes	Pollutant removal	%	NO3- removal (including bypass flow) changed among locations (9 to 62%)		9	62		0.232232	Mean of bioreactors in farms including bypass flow (Ridgely Farm, Queen Anne Farm, Voorhees Farm)	Rosen & Christianson 2017
Construction of other bioremediation systems	Construction of other bioremediation systems based on bioreactors	Construction of bioreactor systems – Microalgal photobioreactors	India	New Delhi	Subtropical	Efficacy	Calculations based on measurements in controlled conditions	Calculation of nitrogen removal from Chlorella sorokiniana strain isolated in the Neela-Hauz lake, using 100% wastewater in a pilot photobioreactor, during 15 days	DIN	NH3	NS	Pollutant removal	%	High removal of NH3 (86%)	86					Excluded as does not show inflow and/or outflow raw values	Nawkarkar et al. 2019
Construction of other bioremediation systems	Construction of other bioremediation systems based on bioreactors	Construction of bioreactor systems – Microalgal photobioreactors	India	New Delhi	Subtropical	Efficacy	Calculations based on measurements in controlled conditions	Calculation of nitrogen removal from Chlorella sorokiniana strain isolated in the Neela-Hauz lake, using 100% wastewater in a pilot photobioreactor, during 15 days	TN	TN	NA	Pollutant removal	%	High removal of TN (77%)	77					Excluded as does not show inflow and/or outflow raw values	Nawkarkar et al. 2019
Construction of other bioremediation systems	Construction of other bioremediation systems based on bioreactors	Construction of bioreactor systems – Microalgal photobioreactors	India	New Delhi	Subtropical	Efficacy	Calculations based on measurements in controlled conditions	Calculation of nitrogen removal from Chlorella sorokiniana strain isolated in the Neela-Hauz lake, using 100% wastewater in a pilot photobioreactor, during 15 days	DIN	NO3-	NS	Pollutant removal	%	Removal of NO3- (40.1%)	40.1					Excluded as does not show inflow and/or outflow raw values	Nawkarkar et al. 2019
Construction of other bioremediation systems	Construction of other bioremediation systems based on bioreactors	Construction of bioreactor systems – Others	Netherlands	Wageningen	Tropical	Efficacy	Calculations based on measurements in controlled conditions	Calculation of nitrogen removal from wastewater by a UASB effluent applied to a single-stage, a two-stage RBC system, and an anoxic up-flow submerged bio-filter followed by a segmental two-stage aerobic RBC. Tropical conditions were simulated in the experiments during four months	DIN	NH3	Yes	Pollutant removal	%	Removal of NH3 was higher by the single RBC system with organic load rates of 10 g CODbiod m-2 day-1 (64%) and lower for OLR of 14 g CODbiod m-2 day-1 (18%)		18	64			Excluded as does not show inflow and/or outflow raw values	Tawfik et al. 2005
Construction of sewage treatment plants	Improved sewage treatment plants	Improved sewage treatment plants – Downflow-upflow biological aerated filter	China	Guangdong province	Subtropical	Effectiveness	Calculations based on measurements in non-controlled conditions	Calculation of nitrogen removal to pretreat raw water using a downflow-upflow biological aerated filter (D-UBAF) process comparing low- and high-flow periods during 20 weeks	DIN	NH3	Yes	Pollutant removal	%	The highest NH3 removal was obtained using the UBAF in low-flow periods (90.3%) followed by the UBAF in high-flow periods (89.3%), the DBAF in high-flow periods and (23.7%) the DBAF in low-flow periods (15.7%)		15.7	90.3		0.795522	Mean of best treatment (UBAF in both low- and high-flow periods) was calculated	Lu et al. 2011
Construction of sewage treatment plants	Improved sewage treatment plants	Improved sewage treatment plants – Others	China	China	Subtropical	Effectiveness	Calculations based on measurements in non-controlled conditions	Calculation of nitrogen removal in 1822 active municipal wastewater treatment plants during 10 years between 2006 and 2016	TN	TN	NA	Pollutant removal	%	TN removal was lower than other measured pollutants (65.5%)	65.5					Excluded as does not show inflow and/or outflow raw values	Qi et al. 2020
Construction of sewage treatment plants	Improved sewage treatment plants	Improved sewage treatment plants – T1 to T3	India	Sakharale	Tropical	Effectiveness	Calculations based on measurements in non-controlled conditions	Calculation of TKN in Integrated On-site Greywater Treatment System (IOGTS) with primary (settling/filtration), secondary (constructed wetland) and tertiary (adsorption) treatment for greywater from hostel during one year	TKN	TKN	NA	Pollutant removal	%	Removal of TKN by integrated system (70%)	70				4.21805	Mean of integrated system (periods 1 and 2)	Patil & Munavalli 2016
Construction of treatment ponds/wetlands	Construction of agricultural treatment ponds/wetlands	Construction of agricultural treatment ponds/wetlands – Drains/ditches/strips	Australia	Catchments of GBR and Moreton Bay	Tropical and subtropical	Efficiency	Calculations based on environmental modelling coupled with monitoring sites	Calculation of cost-effectiveness based on costs incurred in constructing and maintaining sites along with their effectiveness in N removal. Use of annualised equivalent present value cost, using a dicount rate of 5% over 20 years (2021 AUD)	DIN	DIN	NA	Cost-effectiveness (cost to reduce load of pollutant)	AUD kg-1	Costs to reduce load of DIN ranges among vegetated drains (VDs) (AUD 49 to 101 kg-1)		49	101			Excluded as does not show inflow and/or outflow raw values	Kavehei et al. 2021
Construction of treatment ponds/wetlands	Construction of agricultural treatment ponds/wetlands	Construction of agricultural treatment ponds/wetlands – Drains/ditches/strips	China	Toujia catchment	Subtropical	Effectiveness	Calculations based on measurements in non-controlled conditions	Calculation of nitrogen removal using an ecological ditch in rice plantations during one year in 2013	DIN	NH4+	No	Pollutant removal	%	NH4+ removal was effective using the ecological ditch (77.9%)	77.9					Excluded as is not the main form of DIN	Chen et al. 2015
Construction of treatment ponds/wetlands	Construction of agricultural treatment ponds/wetlands	Construction of agricultural treatment ponds/wetlands – Drains/ditches/strips	China	Toujia catchment	Subtropical	Effectiveness	Calculations based on measurements in non-controlled conditions	Calculation of nitrogen removal using an ecological ditch in rice plantations during one year in 2013	DIN	NO3-	Yes	Pollutant removal	%	NO3- removal was effective using the ecological ditch (63.7%)	63.7				7.75254	Mean and SD from supplementary information	Chen et al. 2015
Construction of treatment ponds/wetlands	Construction of agricultural treatment ponds/wetlands	Construction of agricultural treatment ponds/wetlands – Drains/ditches/strips	China	Toujia catchment	Subtropical	Effectiveness	Calculations based on measurements in non-controlled conditions	Calculation of nitrogen removal using an ecological ditch in rice plantations during one year in 2013	TN	TN	NA	Pollutant removal	%	TN removal was effective using the ecological ditch (75.8%)	75.8				12.6456	Mean and SD from supplementary information	Chen et al. 2015
Construction of treatment ponds/wetlands	Construction of agricultural treatment ponds/wetlands	Construction of agricultural treatment ponds/wetlands – Drains/ditches/strips	USA	Everglades, Florida	Subtropical	Effectiveness	Calculations based on measurements in non-controlled conditions	Calculation of nitrogen runoff in drainage ditches from pasture water management (reduced flow and unobstructed flow) in a Bahia grass (Paspalum notatum) pasture during four years beteen 2005 and 2008	TN	TN	NA	Pollutant removal	%	Lowest TN loads were found in pastures with reduced flow (6.28 kg ha-1) compared to unobstructed flow (11.28 kg ha-1), with TN reduction of 44.3%	44.3			Calculated removal of pollutant: (unobstructed flow minus reduced flow)/unobstructed flow*100	3.6915	Number of samples as treatment replicas. Inflow as no treament, outflow as treatment. SD calculated from SEM	Bohlen & Villapando 2011
Construction of treatment ponds/wetlands	Construction of agricultural treatment ponds/wetlands	Construction of agricultural treatment ponds/wetlands – Drains/ditches/strips	USA	Subtropical and temperate USA	Subtropical and temperate	Effectiveness	Calculations based on measurements in non-controlled conditions	Review of studies on TN removal based on vegetated filter strips in agricultural lands, several of these studies based on the simulation of rainfall events.	TN	TN	NA	Pollutant removal	%	Wide range in TN removal among studies (17 to 92%)		17	92	Studies on Table 2, from Environmental Protection Agency (2008). Lower values for orchard grass (Magette et al. 1989), higher values for corn (Young et al. 1980)		Excluded as does not show inflow and/or outflow raw values	Shukla et al. 2010
Construction of treatment ponds/wetlands	Construction of agricultural treatment ponds/wetlands	Construction of agricultural treatment ponds/wetlands – Others	Australia	Catchments of GBR and Moreton Bay	Tropical and subtropical	Efficiency	Calculations based on environmental modelling coupled with monitoring sites	Calculation of cost-effectiveness based on costs incurred in constructing and maintaining sites along with their effectiveness in N removal. Use of annualised equivalent present value cost, using a dicount rate of 5% over 20 years (2021 AUD)	DIN	DIN	NA	Cost-effectiveness (cost to reduce load of pollutant)	AUD kg-1	Costs to reduce load of DIN ranges among constructed wetlands (CWs) (AUD 23 to 817 kg-1)		23	817			Excluded as does not show inflow and/or outflow raw values	Kavehei et al. 2021
Construction of treatment ponds/wetlands	Construction of agricultural treatment ponds/wetlands	Construction of agricultural treatment ponds/wetlands – Others	Australia	Catchments of GBR and Moreton Bay	Tropical and subtropical	Efficiency	Calculations based on environmental modelling coupled with monitoring sites	Calculation of cost-effectiveness based on costs incurred in constructing and maintaining sites along with their effectiveness in N removal. Use of annualised equivalent present value cost, using a dicount rate of 5% over 20 years (2021 AUD)	TN	TN	NA	Cost-effectiveness (cost to reduce load of pollutant)	AUD kg-1	Costs to reduce load of TN ranges among constructed wetlands (CWs) (AUD 28 to 504 kg-1)		28	504			Excluded as does not show inflow and/or outflow raw values	Kavehei et al. 2021
Construction of treatment ponds/wetlands	Construction of agricultural treatment ponds/wetlands	Construction of agricultural treatment ponds/wetlands – Others	Australia	Catchments of GBR and Moreton Bay	Tropical and subtropical	Effectiveness	Calculations based on measurements in non-controlled conditions	Calculation of DIN removal across constructed wetlands in agricultural and urban settings, based on monitoring sites for all except one constructed treatment wetland	TN	TN	NA	Pollutant removal	%	Reduction of TN concentration in constructed wetlands (CWs) (15 %)	15			Pollutant removal calculated based on tables (inflow for CW5 to CW8) and figures (outlflow for CW5 to CW8)	0.365458	Mean of CWs (CW5 to CW8). Outflow means and SDs were calculated based on figures	Kavehei et al. 2021
Construction of treatment ponds/wetlands	Construction of agricultural treatment ponds/wetlands	Construction of agricultural treatment ponds/wetlands – Others	China	Poyang Lake basin	Subtropical	Effectiveness	Calculations based on measurements in non-controlled conditions	Calculation of nitrogen removal from sequential pond wetlands (W1 and W2) during a 7-month period in 2013	TN	TN	NA	Pollutant removal	%	TN removal rate was calculated (6.7%)	6.7			Mean removal rate calculated during early and late rice growth period (14 samples excluding July 25). Outflow of wetland 2	0.0903661	Mean removal rate calculated during early and late rice growth period (14 samples excluding July 25). Outflow of wetland 2	Cai et al. 2017
Construction of treatment ponds/wetlands	Construction of agricultural treatment ponds/wetlands	Construction of agricultural treatment ponds/wetlands – Others	USA	Florida	Subtropical	Efficiency	Assumptions based on other studies	Assumption of costs to reduce TN from N treatment in wetlands in south Florida	TN	TN	NA	Cost-effectiveness (cost to reduce load of pollutant)	USD kg-1	Assumed cost to reduce TN through treatment wetlands in Florida (USD 103 kg-1)	103			Costs to reduce TN from SWFWMD (2016)		Excluded as does not show inflow and/or outflow raw values	Shukla et al. 2018
Construction of treatment ponds/wetlands	Construction of agricultural treatment ponds/wetlands	Construction of agricultural treatment ponds/wetlands – Others	USA	Florida	Subtropical	Effectiveness	Calculations based on measurements in non-controlled conditions	Calculations of nitrogen removal by a 14.85 ha stormwater detention area (SDA) receiving drainage from a vegetable farm during two years between 2009 and 2011	DIN	DIN	NA	Pollutant removal	%	DIN removal, including sepwage losses, ranged between years 1 and 2 (65 to 89%)		65	89		0.417295	Mean of year 1 and 2 (considering total inflow and total losses in terms of surface outflow and seepage)	Shukla et al. 2018
Construction of treatment ponds/wetlands	Construction of agricultural treatment ponds/wetlands	Construction of agricultural treatment ponds/wetlands – Others	USA	Florida	Subtropical	Effectiveness	Calculations based on measurements in non-controlled conditions	Calculations of nitrogen removal by a 14.85 ha stormwater detention area (SDA) receiving drainage from a vegetable farm during two years between 2009 and 2011	TN	TN	NA	Pollutant removal	%	TN removal, including sepwage losses, ranged between years 1 and 2 (51 to 67%)		51	67		0.355402	Mean of year 1 and 2 (considering total inflow and total losses in terms of surface outflow and seepage)	Shukla et al. 2018
Construction of treatment ponds/wetlands	Construction of aquaculture treatment ponds/wetlands	Construction of aquaculture treatment ponds/wetlands – Fish breeding	China	Guangzhou	Subtropical	Efficacy	Calculations based on measurements in controlled conditions	Calculation of nitrogen removal in tanks with the marine yeast strain Candida tropicalis HH8 and the aerobic denitrifying bacteria strain Pseudomonas stutzeri LZX301 for aquaculture systems during 27 days	TN	TN	NA	Pollutant removal	%	The highest TN removal was found when only inoculating with P. stutzeri (59.33%) and the lowest when only inoculating with C. tropicalis (47.5%)		47.5	59.3		13.6117	Mean of best treatement (P. stutzeri) was included. Inflow as initial TN plus fed nitrogen (20.8 mg L-1).	Gao et al. 2019
Construction of treatment ponds/wetlands	Construction of aquaculture treatment ponds/wetlands	Construction of aquaculture treatment ponds/wetlands – Fish breeding	Indonesia	Bogor	Tropical	Efficacy	Calculations based on measurements in controlled conditions	Calculation of nitrogen removal by aquatic plants (Lemna minor, Azolla pinnata) in common carp breeding during 40 days in 2016	TN	TN	NA	Pollutant removal	%	Highest removal of TN in carp breeding systems with A. pinnata (87.37%) followed by L. minor (67.54%). Control without plants is (25.27%)		25.3	87.4			Excluded as does not show inflow and/or outflow raw values	Taufik et al. 2019
Construction of treatment ponds/wetlands	Construction of aquaculture treatment ponds/wetlands	Construction of aquaculture treatment ponds/wetlands – Fish breeding	Malaysia	Terengganu	Tropical	Efficacy	Calculations based on measurements in controlled conditions	Calculation of nitrogen removal from aquaculture wastewater using symbiotic microalgae-bacteria during 14 days	DIN	NH3	Yes	Pollutant removal	%	NH3 removal ranged (77.2 to 99.8%), with highest values using a high concentration of microalgae and a low concentration of bacteria		77.2	99.8			Excluded as does not show inflow and/or outflow raw values	Lananan et al. 2014
Construction of treatment ponds/wetlands	Construction of aquaculture treatment ponds/wetlands	Construction of aquaculture treatment ponds/wetlands – Fish breeding	USA	Everglades, Florida	Subtropical	Efficacy	Calculations based on measurements in controlled conditions	Calculation of nitrogen removal from marine aquacultural effluents using vertical-flow treatment wetland (VFTW) and a floating treatment wetland (FTW) mesocosms with and without biodegradable plastic in 2016	TN	TN	NA	Pollutant removal	%	TN removal in the VFTW ranged (87 to 91%)		87	91		105.688	Mean of best treatment (without biofilm) was included. SD calculated from SE	Lopardo et al. 2019
Construction of treatment ponds/wetlands	Construction of aquaculture treatment ponds/wetlands	Construction of aquaculture treatment ponds/wetlands – Fish breeding	USA	Everglades, Florida	Subtropical	Efficacy	Calculations based on measurements in controlled conditions	Calculation of nitrogen removal from marine aquacultural effluents using vertical-flow treatment wetland (VFTW) and a floating treatment wetland (FTW) mesocosms with and without biodegradable plastic in 2016	TN	TN	NA	Pollutant removal	%	There was no nitrogen removal in the FTW (-7%)	-7				-1.04825	Mean of best treatment (with biofilm) was included	Lopardo et al. 2019
Construction of treatment ponds/wetlands	Construction of aquaculture treatment ponds/wetlands	Construction of aquaculture treatment ponds/wetlands – Shrimp breeding	China	Qingdao	Subtropical	Efficacy	Calculations based on measurements in controlled conditions	Calculation of nitrogen removal in a denitrification bioreactor packed with corrugated paperboard introduced into a recirculating aquaculture system of Litopenaeus vannamei during 70 days	DIN	NO3-	Yes	Pollutant removal	%	NO3- was removed from the culture water after adding the corrugated paperboard (82.9%)	82.9					Excluded as does not show inflow and/or outflow raw values	Chen et al. 2021
Construction of treatment ponds/wetlands	Construction of non-specified treatment ponds/wetlands	Construction of non-specified treatment ponds/wetlands – Various	China	Wuhan	Subtropical	Efficacy	Calculations based on measurements in controlled conditions	Calculation of nitrogen removal by experimental microcosms that simulate eutrophic lake conditions, using polyurethane sponges as artificial substrates to support periphyton. The removal capacity of nitrogen per unit area of periphyton (αTN) during 22 days in 2018	TN	TN	NA	Pollutant removal rate	g m-2 day-1	Periphyton can effectively remove nitrogen in eutrophic lakes (1.23x10-5 g m-2 day-1)	1.23e-05					Excluded as does not show inflow and/or outflow raw values	Ma et al. 2019
Construction of treatment ponds/wetlands	Construction of non-specified treatment ponds/wetlands	Construction of non-specified treatment ponds/wetlands – Various	Singapore	Singapore	Tropical	Efficacy	Calculations based on measurements in controlled conditions	Calculation of nitrogen removal in a lab-scale constructed wetland beds with planted Pandanus amaryllifolius during 42 days	DIN	NO3-	Yes	Pollutant removal	%	P. amaryllifolius was found very efficient in removing NO3- (100%) in 14 days			100			Excluded as does not show inflow and/or outflow raw values	Han et al. 2014
Construction of treatment ponds/wetlands	Construction of non-specified treatment ponds/wetlands	Construction of non-specified treatment ponds/wetlands – Various	Singapore	Sg Buloh wetland	Tropical	Effectiveness	Calculations based on measurements in non-controlled conditions	Calculation of nitrogen removal in shallow pond systems comparing five native plant species (Typha angustifolia, Scirpus mucronatus, Lepironia articulata, Eleocharis dulcis, and Phragmites karka) in already existing ponds receiving agricultural runoff between 2008 and 2009	TN	TN	NA	Pollutant removal	%	Maximum removal of TN found in pond 6 planted with E. dulcis (64.4%)			64.4			Excluded as does not show inflow and/or outflow raw values	Sim et al. 2011
Construction of treatment ponds/wetlands	Construction of urban stormwater treatment ponds/wetlands	Construction of urban stormwater treatment ponds/wetlands – Modular bioretention tree	Singapore	Singapore	Tropical	Efficacy	Calculations based on measurements in controlled conditions	Calculation of nitrogen removal using a modular bioretention tree (MBT) with a small footprint and a reduced on-site installation time. Tree species corresponded to Talipariti tiliaceum and Sterculia macrophylla. The study involved three phases (testing of synthetic storm events, testing of the pilot-scale biofilters with actual stormwater runoff, and the application of a scaled-up MBT system wit…	TN	TN	NA	Pollutant removal	%	TN removal was highest in the experimental phase 1 (61%) followed by the experimental phase 2 (52%)		52	61			Excluded as does not show inflow and/or outflow raw values	Lim et al. 2021
Construction of treatment ponds/wetlands	Construction of urban stormwater treatment ponds/wetlands	Construction of urban stormwater treatment ponds/wetlands – Modular bioretention tree	Singapore	Singapore	Tropical	Effectiveness	Calculations based on measurements in non-controlled conditions	Calculation of nitrogen removal using a modular bioretention tree (MBT) with a small footprint and a reduced on-site installation time. Tree species corresponded to Talipariti tiliaceum and Sterculia macrophylla. The study involved three phases (testing of synthetic storm events, testing of the pilot-scale biofilters with actual stormwater runoff, and the application of a scaled-up MBT system wit…	TN	TN	NA	Pollutant removal	%	TN removal was lower in phase 3 (field study) compared to the previous experimental phases (46 %)	46				0.784547	Mean and SD from supplementary information for phase 3 (field study)	Lim et al. 2021
Construction of treatment ponds/wetlands	Construction of urban stormwater treatment ponds/wetlands	Construction of urban stormwater treatment ponds/wetlands – Various	Malaysia	Bandar Sunway	Tropical	Efficacy	Calculations based on measurements in controlled conditions	Calculation of nitrogen removal in a lab-scale prototype biofiltration system for stormwater with planted Pedilanthus tithymaloidesand Cyperus alternifoliusduring a 6-month period	TN	TN	NA	Pollutant removal	%	The systems were not very effective at removing nitrogen probably due to the leaching of dissolved organic nitrogen (DON) or nitrate-nitrogen (NO3-) from plant residues, with lowest values for Pedilanthus (-14%) and highest by Cyperus (9.6%)		-14	9.6		0.447335	Mean of best treatement (C. pedilanthus) at a depth of 800 mm was included	Hermawan et al. 2019
Construction of treatment ponds/wetlands	Construction of urban stormwater treatment ponds/wetlands	Construction of urban stormwater treatment ponds/wetlands – Various	Singapore	Singapore	Tropical	Effectiveness	Calculations based on measurements in non-controlled conditions	Calculation of nitrogen removal using stormwater design features including a rain garden (FB7) and a vegetated swale (VS1) that were implemented in a 4-ha urban residential precinct. Measurements followed actual rain events during 15 months, including 2019	TN	TN	NA	Pollutant removal	%	Removal of TN was higher in vegetated swale (VS1) (59.1%) compared to rain gardens (FB7) (24.7%) when monitoring natural rain events		24.7	59.1		2.61677	Mean of best treatment (vegetated swale VS1) among natural rain events	Neo et al. 2022
Construction of treatment ponds/wetlands	Construction of urban stormwater treatment ponds/wetlands	Construction of urban stormwater treatment ponds/wetlands – Various	Singapore	Singapore	Tropical	Efficacy	Calculations based on measurements in controlled conditions	Calculation of nitrogen removal using stormwater design features including a rain garden (FB7) and a vegetated swale (VS1) that were implemented in a 4-ha urban residential precinct. Measurements followed simulations of rain events under extreme wet and extreme dry conditions during 15 months, including 2019	TN	TN	NA	Pollutant removal	%	Removal of TN was higher in rain gardens (FB7) (42.5%) compared to vegetated swale (VS1) (8.3%) when monitoring simulated extreme rain events		8.3	42.5		4.13748	Mean of best treatment (rain garden FB7) among challenge tests	Neo et al. 2022
Construction of treatment ponds/wetlands	Construction of urban stormwater treatment ponds/wetlands	Construction of urban stormwater treatment ponds/wetlands – Various	Singapore	Singapore	Tropical	Effectiveness	Calculations based on measurements in non-controlled conditions	Calculation of nitrogen reduction by the first bioretetention basin (rain gardens) in Singapore, monitoring rain events in 2013	DIN	NH3	No	Pollutant removal	%	Removal of NH3 load was calculated during six storm events (10%), with low effectiveness following heavy storms	10					Excluded as is not the main form of DIN	Wang et al. 2017
Construction of treatment ponds/wetlands	Construction of urban stormwater treatment ponds/wetlands	Construction of urban stormwater treatment ponds/wetlands – Various	Singapore	Singapore	Tropical	Effectiveness	Calculations based on measurements in non-controlled conditions	Calculation of nitrogen reduction by the first bioretetention basin (rain gardens) in Singapore, monitoring rain events in 2013	DIN	NO2-	No	Pollutant removal	%	Removal of NO2- load was calculated during six storm events (-56%) with low effectiveness following heavy storms	-56					Excluded as is not the main form of DIN	Wang et al. 2017
Construction of treatment ponds/wetlands	Construction of urban stormwater treatment ponds/wetlands	Construction of urban stormwater treatment ponds/wetlands – Various	Singapore	Singapore	Tropical	Effectiveness	Calculations based on measurements in non-controlled conditions	Calculation of nitrogen reduction by the first bioretetention basin (rain gardens) in Singapore, monitoring rain events in 2013	DIN	NO3-	Yes	Pollutant removal	%	Removal of NO3- load was calculated during six storm events (9%), with low effectiveness following heavy storms	9				1.77455	Outflow mean based on concentration, sample number as numer of outflow samples	Wang et al. 2017
Construction of treatment ponds/wetlands	Construction of urban stormwater treatment ponds/wetlands	Construction of urban stormwater treatment ponds/wetlands – Various	Singapore	Singapore	Tropical	Effectiveness	Calculations based on measurements in non-controlled conditions	Calculation of nitrogen reduction by the first bioretetention basin (rain gardens) in Singapore, monitoring rain events in 2013	TKN	TKN	NA	Pollutant removal	%	Removal of TKN load was calculated during six storm events (37%), with low effectiveness following heavy storms	37					Excluded as TN was available	Wang et al. 2017
Construction of treatment ponds/wetlands	Construction of urban stormwater treatment ponds/wetlands	Construction of urban stormwater treatment ponds/wetlands – Various	Singapore	Singapore	Tropical	Effectiveness	Calculations based on measurements in non-controlled conditions	Calculation of nitrogen reduction by the first bioretetention basin (rain gardens) in Singapore, monitoring rain events in 2013	TN	TN	NA	Pollutant removal	%	Removal of TN load was calculated during six storm events (25%), with low effectiveness following heavy storms	25				1.29974	Outflow mean based on concentration, sample number as numer of outflow samples	Wang et al. 2017
Construction of treatment ponds/wetlands	Construction of urban stormwater treatment ponds/wetlands	Construction of urban stormwater treatment ponds/wetlands – Various	USA	Naples, Florida	Subtropical	Effectiveness	Calculations based on measurements in non-controlled conditions	Calculation of TN removal based on a 4.6-ha urban stormwater treatment wetland complex between 2016 and 2017	DIN	NO2-	No	Pollutant removal	%	The wetland complex removed NO2- (80.5%) as a result of sedimentation and vegetation upake	80.5			Calculated removal of pollutant: (inflow concentration minus outflow concentration)/inflow concentration*100		Excluded as is not the main form of DIN	Griffiths et al. 2017
Construction of treatment ponds/wetlands	Construction of urban stormwater treatment ponds/wetlands	Construction of urban stormwater treatment ponds/wetlands – Various	USA	Naples, Florida	Subtropical	Effectiveness	Calculations based on measurements in non-controlled conditions	Calculation of TN removal based on a 4.6-ha urban stormwater treatment wetland complex between 2016 and 2017	DIN	NO3-	Yes	Pollutant removal	%	The wetland complex removed NO3- (98.5%) as a result of sedimentation and vegetation upake	98.5			Calculated removal of pollutant: (inflow concentration minus outflow concentration)/inflow concentration*100	3.7153	Mean and SD based on table in manuscript	Griffiths et al. 2017
Construction of treatment ponds/wetlands	Construction of urban stormwater treatment ponds/wetlands	Construction of urban stormwater treatment ponds/wetlands – Various	USA	Naples, Florida	Subtropical	Effectiveness	Calculations based on measurements in non-controlled conditions	Calculation of TN removal based on a 4.6-ha urban stormwater treatment wetland complex between 2016 and 2017	TKN	TKN	NA	Pollutant removal	%	The wetland complex removed TKN (15.7%) as a result of sedimentation and vegetation upake	15.7			Calculated removal of pollutant: (inflow concentration minus outflow concentration)/inflow concentration*100		Excluded as TN was available	Griffiths et al. 2017
Construction of treatment ponds/wetlands	Construction of urban stormwater treatment ponds/wetlands	Construction of urban stormwater treatment ponds/wetlands – Various	USA	Naples, Florida	Subtropical	Effectiveness	Calculations based on measurements in non-controlled conditions	Calculation of TN removal based on a 4.6-ha urban stormwater treatment wetland complex between 2016 and 2017	TN	TN	NA	Pollutant removal	%	The wetland complex removed TN (26.5%) as a result of sedimentation and vegetation upake	26.5			Calculated removal of pollutant: (inflow concentration minus outflow concentration)/inflow concentration*100	4.0679	Mean and SD based on table in manuscript	Griffiths et al. 2017
Construction of treatment ponds/wetlands	Construction of wastewater treatment ponds/wetlands	Construction of wastewater treatment ponds/wetlands – Drains/ditches	China	Sichuan	Subtropical	Efficacy	Calculations based on measurements in controlled conditions	Calculation of sewage nitrogen removal by mesocosm and field experiments using six plant species (Canna indica, Acorus calamus, Cyperus alternifolius, Iris sibirica, Colocasia gigantea, Myriophyllum verticillatum) during 150 days in 2015	DIN	NH4+	Yes	Pollutant removal	%	High removal of NH4+ (75.2 to 100%)		75.2	100			Excluded as does not show inflow and/or outflow raw values	Kumwimba et al. 2016
Construction of treatment ponds/wetlands	Construction of wastewater treatment ponds/wetlands	Construction of wastewater treatment ponds/wetlands – Drains/ditches	China	Sichuan	Subtropical	Efficacy	Calculations based on measurements in controlled conditions	Calculation of sewage nitrogen removal by mesocosm and field experiments using six plant species (Canna indica, Acorus calamus, Cyperus alternifolius, Iris sibirica, Colocasia gigantea, Myriophyllum verticillatum) during 150 days in 2015	TN	TN	NA	Pollutant removal	%	High removal of TN (72 to 99.3%)		72	99.3			Excluded as does not show inflow and/or outflow raw values	Kumwimba et al. 2016
Construction of treatment ponds/wetlands	Construction of wastewater treatment ponds/wetlands	Construction of wastewater treatment ponds/wetlands – Submerged macrophytes	Sri Lanka	Peradeniya	Tropical	Efficacy	Calculations based on measurements in controlled conditions	Calculation of nitrogen reduction by submerged macrophyte wetland systems planted with Hydrilla verticillata to treat domestic wastewater, comparing as substrate river sand, coconut coir-pith, and a mixture of both during four months. The submerged macropyte wetland systems followed a subsurface flow emergent plant wetlands of Scirpus grossus	DIN	NH4+	Yes	Pollutant removal	%	Removal of NH4+ was highest in the mixture of river sand and coconut coir-pith substrate (93%) followed by the coconut coir-pith (89%) and river sand (77.5%)		77.5	93		5.068	Mean for best treatment (WL2 coir-pith plus sand)	Weragoda et al. 2010
Construction of treatment ponds/wetlands	Construction of wastewater treatment ponds/wetlands	Construction of wastewater treatment ponds/wetlands – Submerged macrophytes	Sri Lanka	Peradeniya	Tropical	Efficacy	Calculations based on measurements in controlled conditions	Calculation of nitrogen reduction by submerged macrophyte wetland systems planted with Hydrilla verticillata to treat domestic wastewater, comparing as substrate river sand, coconut coir-pith, and a mixture of both during four months. The submerged macropyte wetland systems followed a subsurface flow emergent plant wetlands of Scirpus grossus	DIN	NO3-	No	Pollutant removal	%	Removal of NO3- was lowest in the river sand substrate (-242%) followed by the coconut coir-pith (-215%) and the mixture of river sand and coconut coir-pith (-200%)		-242	-200			Excluded as is not the main form of DIN	Weragoda et al. 2010
Construction of treatment ponds/wetlands	Construction of wastewater treatment ponds/wetlands	Construction of wastewater treatment ponds/wetlands – Submerged macrophytes	Sri Lanka	Peradeniya	Tropical	Efficacy	Calculations based on measurements in controlled conditions	Calculation of nitrogen reduction by submerged macrophyte wetland systems planted with Hydrilla verticillata to treat domestic wastewater, comparing as substrate river sand, coconut coir-pith, and a mixture of both during four months. The submerged macropyte wetland systems followed a subsurface flow emergent plant wetlands of Scirpus grossus	TN	TN	NA	Pollutant removal	%	Removal of TN was highest in coconut coir-pith substrate (62.1%) followed by the mixture of river sand and coconut coir pith (52.3%) and river sand (29.1%)		29.1	62.1		1.98504	Mean for best treatment (WL3 coir-pith)	Weragoda et al. 2010
Construction of treatment ponds/wetlands	Construction of wastewater treatment ponds/wetlands	Construction of wastewater treatment ponds/wetlands – Subsurface flow/floating macrophytes/surface flow/irrigated forest	Australia	Catchments of GBR and Moreton Bay	Tropical and subtropical	Efficiency	Calculations based on environmental modelling coupled with monitoring sites	Calculation of cost-effectiveness based on costs incurred in constructing and maintaining sites along with their effectiveness in N removal. Use of annualised equivalent present value cost, using a dicount rate of 5% over 20 years (2021 AUD)	DIN	DIN	NA	Cost-effectiveness (cost to reduce load of pollutant)	AUD kg-1	Costs to reduce load of DIN ranges among sewage treatment plant wetlands (STPWs) (AUD 699 to 1015 kg-1)		699	1015			Excluded as does not show inflow and/or outflow raw values	Kavehei et al. 2021
Construction of treatment ponds/wetlands	Construction of wastewater treatment ponds/wetlands	Construction of wastewater treatment ponds/wetlands – Subsurface flow/floating macrophytes/surface flow/irrigated forest	Australia	Catchments of GBR and Moreton Bay	Tropical and subtropical	Efficiency	Calculations based on environmental modelling coupled with monitoring sites	Calculation of cost-effectiveness based on costs incurred in constructing and maintaining sites along with their effectiveness in N removal. Use of annualised equivalent present value cost, using a dicount rate of 5% over 20 years (2021 AUD)	TN	TN	NA	Cost-effectiveness (cost to reduce load of pollutant)	AUD kg-1	Costs to reduce load of TN ranges among sewage treatment plant wetlands (STPWs) (AUD 111 to 1023 kg-1)		111	1023			Excluded as does not show inflow and/or outflow raw values	Kavehei et al. 2021
Construction of treatment ponds/wetlands	Construction of wastewater treatment ponds/wetlands	Construction of wastewater treatment ponds/wetlands – Subsurface flow/floating macrophytes/surface flow/irrigated forest	Australia	Catchments of GBR and Moreton Bay	Tropical and subtropical	Effectiveness	Calculations based on measurements in non-controlled conditions	Calculation of DIN removal across constructed wetlands in agricultural and urban settings, based on monitoring sites for all except one constructed treatment wetland	DIN	DIN	NA	Pollutant removal	%	Highest reduction of DIN concentration in sewage treatment plant wetlands (STPWs) (91 %)	91				2.54399	Mean of STPW (STPW1 and STPW2, excluding STPW3 and STPW4 as in figure). Inflow and outflow means and SDs were calculated based on figures	Kavehei et al. 2021
Construction of treatment ponds/wetlands	Construction of wastewater treatment ponds/wetlands	Construction of wastewater treatment ponds/wetlands – Subsurface flow/floating macrophytes/surface flow/irrigated forest	Australia	Catchments of GBR and Moreton Bay	Tropical and subtropical	Effectiveness	Calculations based on measurements in non-controlled conditions	Calculation of DIN removal across constructed wetlands in agricultural and urban settings, based on monitoring sites for all except one constructed treatment wetland	TN	TN	NA	Pollutant removal	%	High reduction of TN concentration in sewage treatment plant wetlands (STPWs) (43 %)	43			Pollutant removal calculated based on tables (inflow for STPW1 to STPW4) and figures (outlflow for STPW1 to STPW4)	0.368451	Mean of STPWs (STPW1 to STPW4). Outflow means and SDs were calculated based on figures	Kavehei et al. 2021
Construction of treatment ponds/wetlands	Construction of wastewater treatment ponds/wetlands	Construction of wastewater treatment ponds/wetlands – Subsurface flow/floating macrophytes/surface flow/irrigated forest	Australia	Toomulla	Tropical	Effectiveness	Calculations based on measurements in non-controlled conditions	Calculation of nitrogen removal from wastewater in a constructed free water surface flow wetland during 12 months between 2012 and 2013	TN	TN	NA	Pollutant removal	%	Effective removal of TN (70.7%)	70.7					Excluded as does not show inflow and/or outflow raw values	Sun et al. 2015
Construction of treatment ponds/wetlands	Construction of wastewater treatment ponds/wetlands	Construction of wastewater treatment ponds/wetlands – Subsurface flow/floating macrophytes/surface flow/irrigated forest	China	Tai Lake	Subtropical	Effectiveness	Calculations based on measurements in non-controlled conditions	Calculation of nitrogen removal by a paddy wetland system during the rice growing season using irrigation of different types of rural wastewater plus urea fertilisation in 2007	TN	TN	NA	Pollutant removal	%	TN removal ranged among the different types of rural wastewater (93.8 to 96.8%)		93.8	96.8			Excluded as does not show inflow and/or outflow raw values	Li et al. 2009
Construction of treatment ponds/wetlands	Construction of wastewater treatment ponds/wetlands	Construction of wastewater treatment ponds/wetlands – Subsurface flow/floating macrophytes/surface flow/irrigated forest	China	Wuhan	Subtropical	Efficacy	Calculations based on measurements in controlled conditions	Calculation of nitrogen removal on vertical-flow constructed wetland systems (VF units) for treating sewage containing different concentrations of dibutyl phthalate (DBP) during one year	TN	TN	NA	Pollutant removal	%	Moderate removal of TN (44.6 to 49.7)		44.6	49.7			Excluded as does not show inflow and/or outflow raw values	Qi et al. 2018
Construction of treatment ponds/wetlands	Construction of wastewater treatment ponds/wetlands	Construction of wastewater treatment ponds/wetlands – Subsurface flow/floating macrophytes/surface flow/irrigated forest	China	Wuhan	Subtropical	Efficacy	Calculations based on measurements in controlled conditions	Calculation of nitrogen removal on vertical-flow constructed wetland systems (VF units) for treating sewage containing different concentrations of dibutyl phthalate (DBP) during one year	DIN	NO3-	No	Pollutant removal	%	High removal of NO3- (91.1 to 93.9%)		91.1	93.9			Excluded as does not show inflow and/or outflow raw values	Qi et al. 2018
Construction of treatment ponds/wetlands	Construction of wastewater treatment ponds/wetlands	Construction of wastewater treatment ponds/wetlands – Subsurface flow/floating macrophytes/surface flow/irrigated forest	China	Wuhan	Subtropical	Efficacy	Calculations based on measurements in controlled conditions	Calculation of nitrogen removal on vertical-flow constructed wetland systems (VF units) for treating sewage containing different concentrations of dibutyl phthalate (DBP) during one year	DIN	NH4+	Yes	Pollutant removal	%	Moderate removal of NH4+ (28.5 to 37.4%)		28.5	37.4			Excluded as does not show inflow and/or outflow raw values	Qi et al. 2018
Construction of treatment ponds/wetlands	Construction of wastewater treatment ponds/wetlands	Construction of wastewater treatment ponds/wetlands – Subsurface flow/floating macrophytes/surface flow/irrigated forest	Colombia	Barranquilla	Tropical	Efficacy	Calculations based on measurements in controlled conditions	Calculation of nitrogen removal from wastewater in a horizontal subsurface-flow wetland (SSFW) including treatments with and without plants (Eriochloa aristata or Eleocharis mutata) during six months in 2009	DIN	NH4+	Yes	Pollutant removal	%	Highest NH4+ removal in planted systems with E. aristata (77%), followed by planted systems with E. mutata (62%) and unplanted systems (31%)		31	77		1.32799	Mean of best treatment (E. aristata) was included	Caselles-Osorio et al. 2011
Construction of treatment ponds/wetlands	Construction of wastewater treatment ponds/wetlands	Construction of wastewater treatment ponds/wetlands – Subsurface flow/floating macrophytes/surface flow/irrigated forest	Colombia	Barranquilla	Tropical	Efficacy	Calculations based on measurements in controlled conditions	Calculation of nitrogen removal from wastewater in a horizontal subsurface-flow wetland (SSFW) including treatments with and without plants (Eriochloa aristata or Eleocharis mutata) during six months in 2009	DIN	NO3-	No	Pollutant removal	%	Highest NO3- removal in planted systems with E. aristata (75%), followed by unplanted systems (66%) and planted systems with E. mutata (33%)		33	75			Excluded as is not the main form of DIN	Caselles-Osorio et al. 2011
Construction of treatment ponds/wetlands	Construction of wastewater treatment ponds/wetlands	Construction of wastewater treatment ponds/wetlands – Subsurface flow/floating macrophytes/surface flow/irrigated forest	Costa Rica	Parismina River basin	Tropical	Effectiveness	Calculations based on measurements in non-controlled conditions	Calculation of nitrogen removal from different types of wastewater (i.e., dairy farm, dairy processing plant, banana paper plant, landfill) by five tropical treatment wetlands between 2004 and 2005	DIN	NH4+	Yes	Pollutant removal	%	Effectiveness in NH4+ removal varied widely across wetlands (-136 to 92%)		-136	92		0.401237	Mean calculated among effective wetlands to reduce NH4+ (Lecheria 1-2, Planta de Papel)	Nahlik & Mitsch 2006
Construction of treatment ponds/wetlands	Construction of wastewater treatment ponds/wetlands	Construction of wastewater treatment ponds/wetlands – Subsurface flow/floating macrophytes/surface flow/irrigated forest	Costa Rica	Parismina River basin	Tropical	Effectiveness	Calculations based on measurements in non-controlled conditions	Calculation of nitrogen removal from different types of wastewater (i.e., dairy farm, dairy processing plant, banana paper plant, landfill) by five tropical treatment wetlands between 2004 and 2005	DIN	NO3-	No	Pollutant removal	%	Effectiveness in NO3- removal varied widely across wetlands (-207 to 89%)		-207	89			Excluded as is not the main form of DIN	Nahlik & Mitsch 2006
Construction of treatment ponds/wetlands	Construction of wastewater treatment ponds/wetlands	Construction of wastewater treatment ponds/wetlands – Subsurface flow/floating macrophytes/surface flow/irrigated forest	Egypt	North Giza	Subtropical	Efficacy	Calculations based on measurements in controlled conditions	Calculation of nitrogen removal in two large-scale pilot subsurface wetlands configurations, including horizontal flow constructed wetlands (HFCW) and vertical flow constructed wetlands (VFCW) planted with Canna, Phragmites, and Cyperus sp. for wastewater treatment during three years	DIN	NH3	Yes	Pollutant removal	%	Higher NH3 removal in VFCW systems (62.3%) compared to HFCW systems (57.1%)		57.1	62.3		2.38314	Mean for best treatment (HFCW). Samples taken during around 840 days (around 120 weeks). Outflow SDs were calculated based on figures	Abou-Elela et al. 2013
Construction of treatment ponds/wetlands	Construction of wastewater treatment ponds/wetlands	Construction of wastewater treatment ponds/wetlands – Subsurface flow/floating macrophytes/surface flow/irrigated forest	Italy	Alonte	Subtropical	Effectiveness	Calculations based on measurements in non-controlled conditions	Calculation of nitrogen removal for wastewater treatment in a hybrid constructed wetland composed of a horizontal subsurface flow (HSSF) bed vegetated with Phragmites australis, connected with a floating treatment wetland (FWT) vegetated with Iris pseudacorus during a 15-month period in 2010 and 2011	DIN	NH4+	Yes	Pollutant removal	%	NH4+ removal was calculated (62.1%)	62.1					Excluded as does not show inflow and/or outflow raw values	Barco & Borin 2017
Construction of treatment ponds/wetlands	Construction of wastewater treatment ponds/wetlands	Construction of wastewater treatment ponds/wetlands – Subsurface flow/floating macrophytes/surface flow/irrigated forest	Italy	Alonte	Subtropical	Effectiveness	Calculations based on measurements in non-controlled conditions	Calculation of nitrogen removal for wastewater treatment in a hybrid constructed wetland composed of a horizontal subsurface flow (HSSF) bed vegetated with Phragmites australis, connected with a floating treatment wetland (FWT) vegetated with Iris pseudacorus during a 15-month period in 2010 and 2011	DIN	NO3-	No	Pollutant removal	%	NO3- removal was calculated (77.7%)	77.7					Excluded as is not the main form of DIN	Barco & Borin 2017
Construction of treatment ponds/wetlands	Construction of wastewater treatment ponds/wetlands	Construction of wastewater treatment ponds/wetlands – Subsurface flow/floating macrophytes/surface flow/irrigated forest	Italy	Alonte	Subtropical	Effectiveness	Calculations based on measurements in non-controlled conditions	Calculation of nitrogen removal for wastewater treatment in a hybrid constructed wetland composed of a horizontal subsurface flow (HSSF) bed vegetated with Phragmites australis, connected with a floating treatment wetland (FWT) vegetated with Iris pseudacorus during a 15-month period in 2010 and 2011	TN	TN	NA	Pollutant removal	%	TN removal was calculated (74.3%)	74.3					Excluded as does not show inflow and/or outflow raw values	Barco & Borin 2017
Construction of treatment ponds/wetlands	Construction of wastewater treatment ponds/wetlands	Construction of wastewater treatment ponds/wetlands – Subsurface flow/floating macrophytes/surface flow/irrigated forest	Mexico	Ocotlán	Subtropical	Efficacy	Calculations based on measurements in controlled conditions	Calculation of nitrogen removal from wastewater by three different two-stage hybrid ecological wastewater treatment systems (HEWTS) with combinations of horizontal flow (HF) constructed wetlands (CWs), vertical flow (VF) CWs and stabilisation ponds (SP), during one year between 2009 and 2010. Systems had planted Zantedeschia aethiopica, Strelitzia reginae, and Canna indica	DIN	NH4+	Yes	Pollutant removal	%	Highest NH4+ removal by HF-VF systems (85.5%) followed by VF-HF (85%) and HF-SP (72%)		72	85.5		2.03845	Mean of best treatment (HF-VF). Sample measurement approximated from figures (N = 34)	Zurita et al. 2014
Construction of treatment ponds/wetlands	Construction of wastewater treatment ponds/wetlands	Construction of wastewater treatment ponds/wetlands – Subsurface flow/floating macrophytes/surface flow/irrigated forest	Mexico	Ocotlán	Subtropical	Efficacy	Calculations based on measurements in controlled conditions	Calculation of nitrogen removal from wastewater by three different two-stage hybrid ecological wastewater treatment systems (HEWTS) with combinations of horizontal flow (HF) constructed wetlands (CWs), vertical flow (VF) CWs and stabilisation ponds (SP), during one year between 2009 and 2010. Systems had planted Zantedeschia aethiopica, Strelitzia reginae, and Canna indica	TN	TN	NA	Pollutant removal	%	Highest TN removal by HF-SP systems (56.7%) followed by VF-HF (26.2%) and HF-VF (20%)		20	56.7		1.19516	Mean of best treatment (HF-SP). Sample measurement approximated from figures (N = 34)	Zurita et al. 2014
Construction of treatment ponds/wetlands	Construction of wastewater treatment ponds/wetlands	Construction of wastewater treatment ponds/wetlands – Subsurface flow/floating macrophytes/surface flow/irrigated forest	Mexico	Ocotlán	Subtropical	Efficacy	Calculations based on measurements in controlled conditions	Calculation of nitrogen removal from wastewater by three different two-stage hybrid ecological wastewater treatment systems (HEWTS) with combinations of horizontal flow (HF) constructed wetlands (CWs), vertical flow (VF) CWs and stabilisation ponds (SP), during one year between 2009 and 2010. Systems had planted Zantedeschia aethiopica, Strelitzia reginae, and Canna indica	DIN	NO3-	No	Pollutant removal	%	Lowest NO3- removal by HF-VF systems (-2076%) followed by VF-HF (-1864%) and HF-SP (-236%)		-2076	-236			Excluded as is not the main form of DIN	Zurita et al. 2014
Construction of treatment ponds/wetlands	Construction of wastewater treatment ponds/wetlands	Construction of wastewater treatment ponds/wetlands – Subsurface flow/floating macrophytes/surface flow/irrigated forest	Nigeria	Kaduna	Tropical	Efficacy	Calculations based on measurements in controlled conditions	Calculation of nitrogen removal from petroleum refinery wastewater by coupling vertical subsurface flow constructed wetlands (VSSF CWs) and horizontal subsurface flow constructed wetlands (HSSF CWs) using a microcosm-scaled experiment with Typha latifolia during nine months in 2012	DIN	NH4+	Yes	Pollutant removal	%	Highest NH4+ removal achieved by the coupled HSSF-VSSF system (83.7%) followed by VSSF system (70%)		70	83.7		0.830648	Mean of best treatment (HSSF-VSSF system) among wetlands	Mustapha et al. 2018
Construction of treatment ponds/wetlands	Construction of wastewater treatment ponds/wetlands	Construction of wastewater treatment ponds/wetlands – Subsurface flow/floating macrophytes/surface flow/irrigated forest	Nigeria	Kaduna	Tropical	Efficacy	Calculations based on measurements in controlled conditions	Calculation of nitrogen removal from petroleum refinery wastewater by coupling vertical subsurface flow constructed wetlands (VSSF CWs) and horizontal subsurface flow constructed wetlands (HSSF CWs) using a microcosm-scaled experiment with Typha latifolia during nine months in 2012	DIN	NO3-	No	Pollutant removal	%	Highest NO3- removal achieved by the coupled HSSF-VSSF system (89.1%) followed by the VSSF system (67.7%)		67.7	89.1			Excluded as is not the main form of DIN	Mustapha et al. 2018
Construction of treatment ponds/wetlands	Construction of wastewater treatment ponds/wetlands	Construction of wastewater treatment ponds/wetlands – Subsurface flow/floating macrophytes/surface flow/irrigated forest	Taiwan	Daniaopi wetland	Subtropical	Effectiveness	Calculations based on measurements in non-controlled conditions	Calculation of nitrogen removal on a free-water surface constructed wetland for wastewater treatment, comparing the warm and cool seasons in 2009 and 2010	DIN	NH3	Yes	Pollutant removal	%	Highest reduction of NH3 during the warm season (85%) followed by the cool season (84%)		84	85		5.89418	Mean of season with highest removal (warm season)	Hsueh et al. 2014
Construction of treatment ponds/wetlands	Construction of wastewater treatment ponds/wetlands	Construction of wastewater treatment ponds/wetlands – Subsurface flow/floating macrophytes/surface flow/irrigated forest	Taiwan	Daniaopi wetland	Subtropical	Effectiveness	Calculations based on measurements in non-controlled conditions	Calculation of nitrogen removal on a free-water surface constructed wetland for wastewater treatment, comparing the warm and cool seasons in 2009 and 2010	TN	TN	NA	Pollutant removal	%	Highest reduction of TN during the warm season (67%) followed by the cool season (46%)		46	67		4.62544	Mean of season with highest removal (warm season)	Hsueh et al. 2014
Construction of treatment ponds/wetlands	Construction of wastewater treatment ponds/wetlands	Construction of wastewater treatment ponds/wetlands – Subsurface flow/floating macrophytes/surface flow/irrigated forest	Taiwan	Daniaopi wetland	Subtropical	Effectiveness	Calculations based on measurements in non-controlled conditions	Calculation of nitrogen removal on a free-water surface constructed wetland for wastewater treatment, comparing the warm and cool seasons in 2009 and 2010	DIN	NOx	No	Pollutant removal	%	No removal of NOx during the warm and cool seasons (-9% and -143%, respectively)		-143	-9			Excluded as is not the main form of DIN	Hsueh et al. 2014
Construction of treatment ponds/wetlands	Construction of wastewater treatment ponds/wetlands	Construction of wastewater treatment ponds/wetlands – Subsurface flow/floating macrophytes/surface flow/irrigated forest	Taiwan	Danshui River Basin	Subtropical	Effectiveness	Calculations based on measurements in non-controlled conditions	Calculation of nitrogen removal before and after the wetland system (built to treat domestic wastewater/rainfall) was inundated with flooding from Typhoon Krosa in 2007, using hydraulic loading rate, effluent and influent concentrations, and irreducible background wetland concentration	DIN	NH4+	Yes	Pollutant removal	%	Highest NH4+ removal previous to typhoon Krosa (98.9%) and reduction in pollutant removal following the typhoon (35.1%)		35.1	98.9			Excluded as does not show inflow and/or outflow raw values	Ko et al. 2010
Construction of treatment ponds/wetlands	Construction of wastewater treatment ponds/wetlands	Construction of wastewater treatment ponds/wetlands – Subsurface flow/floating macrophytes/surface flow/irrigated forest	Taiwan	Kaohsiung	Tropical	Efficacy	Calculations based on measurements in controlled conditions	Calculation of nitrogen removal by a hybrid constructed wetland system that includes an oxidation pond, two serial surface flow wetlands with a cascade in between, and a subsurface flow wetland receiving secondary treated dormitory sewage. Systems were planted with Typha latifolia and Phragmites australis for 12 days	DIN	NH4+	Yes	Pollutant removal	%	Removal of NH4+ by the integrated systems was calculated (74.8%)	74.8					Excluded as does not show sample number or type of dispersion measurement	Yeh et al. 2009
Construction of treatment ponds/wetlands	Construction of wastewater treatment ponds/wetlands	Construction of wastewater treatment ponds/wetlands – Subsurface flow/floating macrophytes/surface flow/irrigated forest	Taiwan	Kaohsiung	Tropical	Efficacy	Calculations based on measurements in controlled conditions	Calculation of nitrogen removal by a hybrid constructed wetland system that includes an oxidation pond, two serial surface flow wetlands with a cascade in between, and a subsurface flow wetland receiving secondary treated dormitory sewage. Systems were planted with Typha latifolia and Phragmites australis for 12 days	TKN	TKN	NA	Pollutant removal	%	Removal of TKN by the integrated systems was calculated (75.2%)	75.2					Excluded as does not show sample number or type of dispersion measurement	Yeh et al. 2009
Construction of treatment ponds/wetlands	Construction of wastewater treatment ponds/wetlands	Construction of wastewater treatment ponds/wetlands – Subsurface flow/floating macrophytes/surface flow/irrigated forest	Taiwan	Kaohsiung	Tropical	Efficacy	Calculations based on measurements in controlled conditions	Calculation of nitrogen removal by a hybrid constructed wetland system that includes an oxidation pond, two serial surface flow wetlands with a cascade in between, and a subsurface flow wetland receiving secondary treated dormitory sewage. Systems were planted with Typha latifolia and Phragmites australis for 12 days	TN	TN	NA	Pollutant removal	%	Removal of TN by the integrated systems was calculated (52.6%)	52.6					Excluded as does not show sample number or type of dispersion measurement	Yeh et al. 2009
Construction of treatment ponds/wetlands	Construction of wastewater treatment ponds/wetlands	Construction of wastewater treatment ponds/wetlands – Subsurface flow/floating macrophytes/surface flow/irrigated forest	Uganda	Kampala	Tropical	Efficacy	Calculations based on measurements in controlled conditions	Calculation of nitrogen removal from wastewater based on vertical (VF) and horizontal (HF) subsurface flow (SSF) constructed wetland (CW) configurations planted with Cyperus papyrus during 16 months between 2013 and 2014	DIN	NH4+	Yes	Pollutant removal	%	Range in reduction of NH4+ range for HF (41% to 70%)		41	70			Excluded as does not show inflow and/or outflow raw values	Bateganya et al. 2016
Construction of treatment ponds/wetlands	Construction of wastewater treatment ponds/wetlands	Construction of wastewater treatment ponds/wetlands – Subsurface flow/floating macrophytes/surface flow/irrigated forest	Uganda	Kampala	Tropical	Efficacy	Calculations based on measurements in controlled conditions	Calculation of nitrogen removal from wastewater based on vertical (VF) and horizontal (HF) subsurface flow (SSF) constructed wetland (CW) configurations planted with Cyperus papyrus during 16 months between 2013 and 2014	DIN	NH4+	Yes	Pollutant removal	%	Range in reduction of NH4+ range for VF (58% to 79%)		58	79			Excluded as does not show inflow and/or outflow raw values	Bateganya et al. 2016
Construction of treatment ponds/wetlands	Construction of wastewater treatment ponds/wetlands	Construction of wastewater treatment ponds/wetlands – Subsurface flow/floating macrophytes/surface flow/irrigated forest	Uganda	Kampala	Tropical	Efficacy	Calculations based on measurements in controlled conditions	Calculation of nitrogen removal from wastewater based on vertical (VF) and horizontal (HF) subsurface flow (SSF) constructed wetland (CW) configurations planted with Cyperus papyrus during 16 months between 2013 and 2014	TN	TN	NA	Pollutant removal	%	Range in reduction of TN range for HF (27% to 52%)		27	52			Excluded as does not show inflow and/or outflow raw values	Bateganya et al. 2016
Construction of treatment ponds/wetlands	Construction of wastewater treatment ponds/wetlands	Construction of wastewater treatment ponds/wetlands – Subsurface flow/floating macrophytes/surface flow/irrigated forest	Uganda	Kampala	Tropical	Efficacy	Calculations based on measurements in controlled conditions	Calculation of nitrogen removal from wastewater based on vertical (VF) and horizontal (HF) subsurface flow (SSF) constructed wetland (CW) configurations planted with Cyperus papyrus during 16 months between 2013 and 2014	TN	TN	NA	Pollutant removal	%	Range in reduction of TN range for VF (43% to 63%)		43	63			Excluded as does not show inflow and/or outflow raw values	Bateganya et al. 2016
Construction of treatment ponds/wetlands	Construction of wastewater treatment ponds/wetlands	Construction of wastewater treatment ponds/wetlands – Subsurface flow/floating macrophytes/surface flow/irrigated forest	Vietnam	Mekong delta	Tropical	Efficacy	Calculations based on measurements in controlled conditions	Calculation of nitrogen removal based on Sesbania sesban, a N2-fixing shrub, in constructed wetland systems for the treatment of high-strength wastewater from houses and piggeries using HF and VF units. Experiments in 2007	DIN	NH4+	Yes	Pollutant removal	%	Reduction of NH4+ higher in VF systems at a HLR of 160 mm d-1 (88%)	88					Excluded as does not show inflow and/or outflow raw values	Dan et al. 2011
Construction of treatment ponds/wetlands	Construction of wastewater treatment ponds/wetlands	Construction of wastewater treatment ponds/wetlands – Subsurface flow/floating macrophytes/surface flow/irrigated forest	Vietnam	Mekong delta	Tropical	Efficacy	Calculations based on measurements in controlled conditions	Calculation of nitrogen removal based on Sesbania sesban, a N2-fixing shrub, in constructed wetland systems for treating high-strength wastewater from houses and piggeries using HF and VF units. Experiments in 2007	TN	TN	NA	Pollutant removal	%	Reduction of TN higher in VF sytems at a HLR of 160 mm d-1 (85%)	85					Excluded as does not show inflow and/or outflow raw values	Dan et al. 2011
Improved agricultural management practices	Improved agricultural management practices (Best Management Practices)	Improved agricultural management practices (Best Management Practices) – ABCD	Australia	Tully–Murray, and Pioneer catchments	Tropical	Efficiency	Calculations based on environmental modelling	Environmental modelling based on financial-economic, agricultural production, and hydrological analysis. Exploration and comparison of the cost-effectiveness of two approaches (Regulations scenario: all farmers adopt management that includes practices currently required by the GBRMPA 2009, Aspirations Scenario: all farmers adopt management that is currently perceived as aspirational) to reduce en…	DIN	DIN	NA	Cost-effectiveness (cost to reduce load of pollutant)	AUD kg-1	Higher costs for the aspirational scenario and Pioneer catchment (AUD 22,066 Mg-1) compared to the regulations scenario and Tully-Murray catchment (AUD -8453 Mg-1) in 10 years		-8.4	22.1	Calculation of AUD kg-1 (AUD Mg-1/1000)		Excluded as does not show inflow and/or outflow raw values	Van Grieken et al. 2013
Improved agricultural management practices	Improved agricultural management practices (Best Management Practices)	Improved agricultural management practices (Best Management Practices) – ABCD	Australia	Tully–Murray catchments	Tropical	Efficiency	Calculations based on environmental modelling	Environmental modelling based on financial-economic and environmental analyses of farming systems at the paddock scale, differentiation of three farm typologies at the farm scale, and aggregation of results to the catchment scale. Exploration of the cost-effectiveness of governmental incentives to reduce end-of-river DIN loads by the adoption of changed land management practices.	DIN	DIN	NA	Cost-effectiveness (cost to reduce load of pollutant)	AUD %-1	Exponential increase in costs associated to reducing higher percentages of DIN regionally by using A-class management, with a maximum value of AUD 30 million to reduce 56% of end-of-river DIN loads			30000000			Excluded as does not show inflow and/or outflow raw values	Van Grieken et al. 2019
Improved agricultural management practices	Improved agricultural management practices (Best Management Practices)	Improved agricultural management practices (Best Management Practices) – Various	Australia	Catchments in the Wet Tropics and Burdekin NRM regions	Tropical	Efficiency	Assumptions based on other studies	Assumption of costs to reduce TN from sugarcane farms	TN	TN	NA	Cost-effectiveness (cost to reduce load of pollutant)	AUD kg-1	Assumed cost to reduce TN from sugarcane farms (ranging from AUD -50 to 150 kg-1)		-50	150	Approximate values of cost-effectiveness taken from the Department of Environment and Heritage Protection (2016)		Excluded as does not show inflow and/or outflow raw values	Kroon et al. 2016
Improved agricultural management practices	Improved agricultural management practices (Best Management Practices)	Improved agricultural management practices (Best Management Practices) – Various	Australia	Catchments of GBR	Tropical and subtropical	Effectiveness	Calculations based on measurements in non-controlled conditions coupled with environmental modelling	Calculation of regional DIN removal using conceptual frameworks that link agricultural land management to river pollutant exports and assessment of the impact of the adoption of BMPs	DIN	DIN	NA	Pollutant removal	%	Adoption of Best Management Practices (BMP) could reduce DIN load by 12% and Agri-Environmental Practices (AEP) by 60%		12	60			Excluded as does not show inflow and/or outflow raw values	Thorburn & Wilkinson 2013
Improved agricultural management practices	Improved agricultural management practices (Others)	Improved agricultural management practices (Others) – Nutrient/fallow/tillage	Australia	Tully catchment	Tropical	Efficiency	Assumptions based on other studies	Assumption of costs-effectiveness to reduce load of DIN discharged at the end of the catchment including land management activities such as nutrient-, fallow-, and tillage-management	DIN	DIN	NA	Cost-effectiveness (cost to reduce load of pollutant)	AUD kg-1	Assumed cost to reduce load of DIN (AUD 0.91 to 34 kg-1)		0.91	34	Costs to reduce DIN from van Grieken et al. (2013b) and Rolfe & Windle (2016)		Excluded as does not show inflow and/or outflow raw values	Kandulu et al. 2018
Improved agricultural management practices	Improved agricultural management practices based on agroforestry	Improved agricultural management practices based on agroforestry – Various	Global	Tropical, subtropical, and temperate areas	Tropical, subtropical, and temperate	Effectiveness	Calculations based on measurements in non-controlled conditions	Calculation of nitrogen leaching or runnof resulting from agroforestry systems globally	TN	TN	NA	Pollutant removal	%	Ample ranges in TN removal depending on regions and species, with lower values in Pecan/cotton crops in Southern USA (30%) and higher values in Platanus trees in northeastern Italy (100%)		30	100	Studies in tropical or subtropical areas were selected from Table 3. Lower values for Pecan/cotton (Allen et al. 2004), higher values for Platanus trees (Borin et al. 2010)		Excluded as does not show inflow and/or outflow raw values	Pavlidis & Tsihrintzis 2018
Improved agricultural management practices	Improved agricultural management practices based on fertilisers	Improved agricultural management practices based on fertilisers – Various	Australia	Herbert catchment	Tropical	Effectiveness	Calculations based on measurements in non-controlled conditions	Calculation of nitrogen removal comparing fertiliser practices: crop residue retention after harvest (green cane trash blanketing), applying a liquid rather than a granular fertiliser, and applying fertiliser to the sub-surface rather than to the surface on ratoon phase sugarcane during 20 days	DIN	DIN	NA	Pollutant removal	%	Highest reduction of DIN loads by sub-surface (64 to 85% reduction) rather than surface placement of fertiliser		64	85			Excluded because of complexities involved in determining inflow and outflow raw values	Melland et al. 2022
Improved agricultural management practices	Improved agricultural management practices based on fertilisers	Improved agricultural management practices based on fertilisers – Various	Australia	Catchments of GBR	Tropical and subtropical	Efficiency	Assumptions based on other studies	Assumption of costs to reduce TN from implementation of widespread controlled-release urea	TN	TN	NA	Cost-effectiveness (cost to reduce load of pollutant)	USD kg-1	Assumed cost to reduce TN through controlled-release urea (USD 35.9 kg-1)	35.9			Cost of implementing controlled-relesae urea from Smart et al. (2016)		Excluded as does not show inflow and/or outflow raw values	Sun et al. 2021
Improved agricultural management practices	Improved agricultural management practices based on fertilisers	Improved agricultural management practices based on fertilisers – Various	Australia	Catchments of GBR	Tropical and subtropical	Effectiveness	Calculations based on measurements in non-controlled conditions coupled with environmental modelling	Calculation of regional DIN removal for TN from 2020 to 2050 using the coupled Human And Natural Systems (CHANS) model and climate change scenarios	TN	TN	NA	Pollutant removal	%	Effective mitigation measures could reduce TN runoff by about 27% by 2050	27					Excluded as does not show inflow and/or outflow raw values	Sun et al. 2021
Improved agricultural management practices	Improved agricultural management practices based on fertilisers	Improved agricultural management practices based on fertilisers – Various	Australia	Catchments of GBR, SEQ, northern NSW	Tropical and subtropical	Effectiveness	Calculations based on measurements in non-controlled conditions	Caculation of TN removal by reducing nitrogen applications without reducing yields	TN	TN	NA	Pollutant removal	%	The reduction of TN losses in the environment as a result of N replacement treatment is estimated (50%)	50					Excluded as does not show inflow and/or outflow raw values	Thorburn et al. 2011
Improved agricultural management practices	Improved agricultural management practices based on fertilisers	Improved agricultural management practices based on fertilisers – Various	Australia	Mossman catchment	Tropical	Effectiveness	Calculations based on measurements in non-controlled conditions	Calculation of DIN removal comparing conventional fertiliser N application (average 180 kg N ha-1 year-1) and lower application to replace N exported in previous crop (average 94 kg N ha-1 year-1) during three years	DIN	DIN	NA	Pollutant removal	%	Reduction of DIN loads in surface water in the monitoring years (72%, 48% and 66% respectively) without significantly affecting sugarcane yield		48	72			Excluded as does not show inflow and/or outflow raw values	Webster et al. 2012
Improved agricultural management practices	Improved agricultural management practices based on fertilisers	Improved agricultural management practices based on fertilisers – Various	China	Sichuan	Subtropical	Effectiveness	Calculations based on measurements in non-controlled conditions	Calculation of nitrogen leaching under varying N application rates for maize production during two years between 2018 and 2019	TN	TN	NA	Pollutant removal	%	Nitrogen leaching decreased by reducing N rate to an agronomically optimized fertilisation of 180 kg N ha-1 year-1 (77%), while maintining high yields			77			Excluded as does not show inflow and/or outflow raw values	Yao et al. 2021
Improved agricultural management practices	Improved agricultural management practices based on fertilisers	Improved agricultural management practices based on fertilisers – Various	USA	Hawaii	Tropical	Effectiveness	Calculations based on measurements in non-controlled conditions	Calculation of nitrogen reduction through the subsurface drip irrigation of forage grasses (Pennisetum purpureum, Brachiaria mutica, Cynodon nlemfuensis, and Paspalum atratum) by using dairy farms effluent during two years between 2004 and 2006. Irrigation rates were based on potential evapotranspiration (ETp) at the site, with a high and a low irrigation rate	TN	TN	NA	Pollutant removal	%	Removal of TN was highest for P. purpureum using and low irrigation rates (94%) and lowest for P. atratum and high application rates (25%)		25	94			Excluded as does not show inflow and/or outflow raw values	Valencia-Gica et al. 2012
Land-use conversion	Land-use conversion to less intensive production systems	Land-use conversion to less intensive production systems – Sugarcane to grazing	Australia	Catchments in the Wet Tropics NRM region	Tropical	Efficiency	Calculations based on environmental modelling	Environmental modelling based on multi-criteria analysis (MCA) to define sugarcane areas at risk of DIN loss connected to rivers, followed by the ranking of suitability for each land-use scenario and validating /reviewing of land suitability with stakeholder and expert knowledge. Cost to reduce DIN load from sugarcane land-conversion is calculated, using a discount rate of 5% over 12 years (2016 …	DIN	DIN	NA	Cost-effectiveness (cost to reduce load of pollutant)	AUD kg-1	Costs to reduce DIN loads by converting sugarcane into grazing range (AUD 20 to 56 kg-1 DIN reduction)		20	56			Excluded as does not show inflow and/or outflow raw values	Waltham et al. 2021
Land-use conversion	Land-use conversion to native ecosystems	Land-use conversion to native ecosystems – Sugarcane to native (Various)	Australia	Maroochy catchment	Subtropical	Effectiveness	Calculations based on measurements in non-controlled conditions	Calculation of TN sequestration rates (1 m depth) in restored wetlands (conversion of sugarcane into saltmarshes, mangroves, and supratidal forests)	TN	TN	NA	Soil N stock	Mg N ha-1	Higuest soil stocks for restored supratidal forest (30.3 Mg N ha-1), followed by restored saltmarshes (15.6) and restored mangroves (15)		15	30.3			Excluded as does not show inflow and/or outflow raw values	Iram et al. 2022
Land-use conversion	Land-use conversion to native ecosystems	Land-use conversion to native ecosystems – Sugarcane to wetlands	Australia	Catchments in the Wet Tropics NRM region	Tropical	Efficiency	Calculations based on environmental modelling	Environmental modelling based on multi-criteria analysis (MCA) to define sugarcane areas at risk of DIN loss connected to rivers, followed by ranking suitability for each land-use scenario and validating /reviewing land suitability with stakeholder and expert knowledge. Cost to reduce DIN load from sugarcane land-conversion is calculated, using a discount rate of 5% over 12 years (2016 AUD)	DIN	DIN	NA	Cost-effectiveness (cost to reduce load of pollutant)	AUD kg-1	Costs to reduce DIN loads by converting sugarcane into restored wetlands range (AUD 11 to 655 kg-1 DIN reduction)		11	655			Excluded as does not show inflow and/or outflow raw values	Waltham et al. 2021
Land-use conversion	Land-use conversion to native ecosystems	Land-use conversion to native ecosystems – Sugarcane to wetlands	Australia	Catchments in the Wet Tropics NRM region	Tropical	Efficiency	Calculations based on environmental modelling	Environmental modelling based on multi-criteria analysis (MCA) to define sugarcane areas at risk of DIN loss connected to rivers, followed by ranking suitability for each land-use scenario and validating /reviewing land suitability with stakeholder and expert knowledge. Cost to reduce DIN load from sugarcane land-conversion is calculated, using a discount rate of 5% over 12 years (2016 AUD)	DIN	DIN	NA	Cost-effectiveness (cost to reduce load of pollutant)	AUD kg-1	Costs to reduce DIN loads by converting sugarcane into treatment wetlands range (AUD 22 to 563 kg-1 DIN reduction)		22	563			Excluded as does not show inflow and/or outflow raw values	Waltham et al. 2021
Terrestrial habitat restoration/rehabilitation	Terrestrial habitat restoration/rehabilitation based on the creation of riparian buffers	Terrestrial habitat restoration/rehabilitation based on the creation of riparian buffers – Strips	Australia	North Johnstone River catchment	Tropical	Effectiveness	Calculations based on measurements in non-controlled conditions	Calculation of nitrogen removal by grass and forest buffers in planar and convergent slopes under field hydrological conditions	TN	TN	NA	Pollutant removal	%	TN removal varied widely resulting from types of buffers and hydrological conditions (-43 to 45%)		-43	45			Excluded as does not show inflow and/or outflow raw values	McKergow et al. 2004
Terrestrial habitat restoration/rehabilitation	Terrestrial habitat restoration/rehabilitation based on the creation of riparian buffers	Terrestrial habitat restoration/rehabilitation based on the creation of riparian buffers – Strips	Australia	North Johnstone River catchment	Tropical	Effectiveness	Calculations based on measurements in non-controlled conditions	Calculation of nitrogen removal by grass and forest buffers in planar and convergent slopes under field hydrological conditions	TKN	TKN	NA	Pollutant removal	%	TKN removal varied widely resulting from types of buffers and hydrological conditions (-52 to 50%)		-52	50			Excluded as does not show inflow and/or outflow raw values	McKergow et al. 2004
Terrestrial habitat restoration/rehabilitation	Terrestrial habitat restoration/rehabilitation based on the creation of riparian buffers	Terrestrial habitat restoration/rehabilitation based on the creation of riparian buffers – Strips	Australia	Catchments of GBR	Tropical and subtropical	Efficiency	Assumptions based on other studies	Assumption of costs to reduce TN from implementation of riparian buffer strips in grazed watersheds	TN	TN	NA	Cost-effectiveness (cost to reduce load of pollutant)	USD kg-1	Assumed cost to reduce TN through riparian buffer strips in grazed watersheds (USD 6.4 kg-1)	6.4			Costs to reduce TN from from Hall (2012)		Excluded as does not show inflow and/or outflow raw values	Sun et al. 2021
